# Supplementary material for: Coffee Consumption and Cardiovascular Diseases: A Mendelian Randomization Study
Source: Nutrients. 2021 Jun 28;13(7):2218. doi: 10.3390/nu13072218 (PMC8308456; doi:10.3390/nu13072218)
Supplement: Supplementary file 1 [file nutrients-13-02218-s001.zip]

Archive with 1 entries (1 files):
- nutrients-1266556-supplementary.pdf
